# Supplementary material for: Genetic diversity and population structure analysis in cultivated soybean (Glycine max [L.] Merr.) using SSR and EST-SSR markers
Source: PLoS One. 2023 May 31;18(5):e0286099. doi: 10.1371/journal.pone.0286099 (PMC10231820; doi:10.1371/journal.pone.0286099)
Supplement: S1 Table — (XLSX) [file pone.0286099.s002.xlsx]

## Sheet: Sheet1
List of germplasm used in study along with origin and content
PI number	Origin	Maturity Group	PI number	Origin	Maturity Group
PI212604	Afghanistan	III	PI548655	USA, Mississippi	V
PI212605	Afghanistan	III	PI548657	USA, Mississippi	V
PI548660	China	VII	PI548485	USA, Mississippi	IV
PI548445	China	VII	PI518771	USA, Mississippi	VII
PI054591	China	VII	PI659348	USA, Mississippi	VIII
PI079693	China	VII	PI634827	USA, Nebraska	II
PI088788	China	VII	PI614832	USA, Nebraska	III
PI090763	China	VII	PI548271	USA, North Carolina	IV
PI091138	China	VII	PI661157	USA, North Carolina	VII
PI232991	China	V	PI641156	USA, North Carolina	VII
PI404198A	China	III	PI553038	USA, Ohio	VII
PI437654	China	III	PI615694	USA, South Carolina	VII
PI438183	China	IV	PI617041	USA, South Carolina	VII
PI475822A	China	I	PI508084	USA, Alabama	III
PI166028	India	IV	PI548664	USA, Florida	VIII
PI346309	India	OO	PI612157	USA, Georgia	V
PI462312	India	-	PI595645	USA, Georgia	VII
PI486328	India	-	PI542712	USA, Georgia	VI
PI250844	Iran	V	PI536009	USA, Georgia	VII
PI171451	Japan	IV	PI553045	USA, Georgia	VIII
PI371611	Pakistan	I	PI553041	USA, Georgia	VII
PI219698	Pakistan	I	PI548493	USA, Georgia	VII
PI222397	Pakistan	I	PI548631	USA, Georgia	VI
PI269518C	Pakistan	-	PI561701	USA, Georgia	III
PI371607	Pakistan	IV	PI591825	USA, Georgia	VII
PI323278	Pakistan	VII	PI643914	USA, Georgia	VIII
	Pakistan		PI644045	USA, Georgia	IV
	Pakistan		PI644046	USA, Georgia	VI
PNR791	Australia		PI644047	USA, Georgia	IV
A6786	Australia		PI644053	USA, Georgia	IV
PI628836	Brazil	VII	PI644054	USA, Georgia	III
PI628837	Brazil	VI	PI644056	USA, Georgia	III
PI628838	Brazil	V	PI644057	USA, Georgia	IV
PI628875	Brazil	VII	PI644058	USA, Georgia	VII
PI628917	Brazil	VI	PI644059	USA, Georgia	VII
PI628918	Brazil	VI	PI404153	USA, Georgia	VIII
PI628875	Brazil	VII	PI437126A	USA, Georgia	II
PI542393	USA	I	PI437127B	USA, Georgia	IV
PI555464	USA	VIII	PI567209B	USA, Georgia	II
PI438498	USA	II	PI437126C	USA, Georgia	IV
PI633609	USA, Arkansan	V	PI567203	USA, Georgia	-
PI553039	USA, Arkansas	VI	PI548389	USA, North Carolina	V
PI665996	USA, Illinois	IV	PI614153	USA, Ohio	III
PI548533	USA, Illinois	IV	PI548482	USA, Ohio	II
PI522236	USA, Illinois	II	PI535807	USA, Texas	VIII
PI518671	USA, Illinois	I	PI657825	USA, Virginia	VII
PI553042	USA, Illinois	III	PI657826	USA, Virginia	VII
PI508083	USA, Minnesota	O	PI657829	USA, Virginia	VIII
