# Supplementary material for: Genetic diversity and population structure analysis in cultivated soybean (Glycine max [L.] Merr.) using SSR and EST-SSR markers
Source: PLoS One. 2023 May 31;18(5):e0286099. doi: 10.1371/journal.pone.0286099 (PMC10231820; doi:10.1371/journal.pone.0286099)
Supplement: S2 Table — (XLSX) [file pone.0286099.s003.xlsx]

## Sheet: Sheet1
List of SSR and EST-SSR markers used in study
Markers	Marker Type	Linkage group	Position	Forward Primer (5' to 3')	Reverse Primer (5' to 3')	Annealing temperature	Reference
Satt636	SSR	M	5	GTCATGACTCATGAGTCACGTAAT	CCCAAGACCCCCATTTTTATGTCT	54 °C	Yao D, Liu Z, Zhang J, Liu S, Qu J, Guan S, et al. Analysis of quantitative trait loci for main plant traits in soybean. Genet Mol Res. 2015;14(2):6101-9.
Satt706	SSR	E	84.62	GCGTTTTTTTCCCAACAATTAATTAGTATAT	GCGAAATGGTTATTATTGTTAAAAAATAATG	54 °C	Mao T, Jiang Z, Han Y, Teng W, Zhao X, Li W. Identification of quantitative trait loci underlying seed protein and oil contents of soybean across multi‐genetic backgrounds and environments. Plant Breeding. 2013;132(6):630-41.
BE475343	EST-SSR	D1b	30.74	GCGTCTCCCTGTCTCTC	GCGAGCTTAAAACAATCATC	54 °C	Hu Z, Zhang D, Zhang G, Kan G, Hong D, Yu D. Association mapping of yield-related traits and SSR markers in wild soybean (Glycine soja Sieb. and Zucc.). Breeding science. 2014;63(5):441-9.
Satt316	SSR	C2	127.67	GTGAGAAACTAGCCAAGAATAGA	CAATTGTTTCCAAATGACACT	54 °C	Hu Z, Zhang D, Zhang G, Kan G, Hong D, Yu D. Association mapping of yield-related traits and SSR markers in wild soybean (Glycine soja Sieb. and Zucc.). Breeding science. 2014;63(5):441-9.
Sat-137	SSR	A1	0	GATGACGCCGCAGGTTTCTCC	GGTGCGGTTCCACAGTTTTTT	54 °C	Hu Z, Zhang D, Zhang G, Kan G, Hong D, Yu D. Association mapping of yield-related traits and SSR markers in wild soybean (Glycine soja Sieb. and Zucc.). Breeding science. 2014;63(5):441-9.
Satt385	SSR	A1	64.74	AATCGAGGATTCACTTGAT	CATTGGGCCACACAACAAC	54 °C	Hu Z, Zhang D, Zhang G, Kan G, Hong D, Yu D. Association mapping of yield-related traits and SSR markers in wild soybean (Glycine soja Sieb. and Zucc.). Breeding science. 2014;63(5):441-9.
Sat_334	SSR	H	59.01	GCGTAACGTAGCAAATTGACTATAAGA	GCGTGTGCAAAGACAATTTCAATGA	54 °C	Hu Z, Zhang D, Zhang G, Kan G, Hong D, Yu D. Association mapping of yield-related traits and SSR markers in wild soybean (Glycine soja Sieb. and Zucc.). Breeding science. 2014;63(5):441-9.
Satt564	SSR	G	57.32	GCGCTTCCACCACAATAACA	GCGGCAGAGGACTGACAGCTA	54 °C	Hu Z, Zhang D, Zhang G, Kan G, Hong D, Yu D. Association mapping of yield-related traits and SSR markers in wild soybean (Glycine soja Sieb. and Zucc.). Breeding science. 2014;63(5):441-9.
Satt045	SSR	E	46.65	TGGTTTCTACTTTCTATAATTATTT	ATGCCTCTCCCTCCT	54 °C	Sun D, Li W, Zhang Z, Chen Q, Ning H, Qiu L, et al. Quantitative trait loci analysis for the developmental behavior of soybean (Glycine max L. Merr.). Theoretical and Applied Genetics. 2006;112:665-73.
Satt150	SSR	M	18.58	AAGCTTGAGGTTATTCGAAAATGAC	TGCCATCAGGTTGTGTAAGTGT	54 °C	Hu Z, Zhang D, Zhang G, Kan G, Hong D, Yu D. Association mapping of yield-related traits and SSR markers in wild soybean (Glycine soja Sieb. and Zucc.). Breeding science. 2014;63(5):441-9.
Satt342	SSR	D1a	48.14	GGTGCAAGGGAAAATGGAAATAA	GATACAACGTCGTGCTACTATCCAAATA	54 °C	Hu Z, Zhang D, Zhang G, Kan G, Hong D, Yu D. Association mapping of yield-related traits and SSR markers in wild soybean (Glycine soja Sieb. and Zucc.). Breeding science. 2014;63(5):441-9.
Satt373	SSR	L	106.24	TCCGCGAGATAAATTCGTAAAAT	GGCCAGATACCCAAGTTGTACTTGT	55 °C	Orf J, Chase K, Jarvik T, Mansur L, Cregan P, Adler F, et al. Genetics of soybean agronomic traits: I. Comparison of three related recombinant inbred populations. Crop Science. 1999;39(6):1642-51.
Satt389	SSR	D2	79.23	GCGGCTGGTGTATGGTGAAATCA	GCGCCAAAACCAAAAGTTATATC	54 °C	Hu Z, Zhang D, Zhang G, Kan G, Hong D, Yu D. Association mapping of yield-related traits and SSR markers in wild soybean (Glycine soja Sieb. and Zucc.). Breeding science. 2014;63(5):441-9.
Satt521	SSR	N	65.46	GCGCTTCACTCTGGTGTAGTGTAG	GCGTTAGATAACGACACATTATTA	54 °C	Hu Z, Zhang D, Zhang G, Kan G, Hong D, Yu D. Association mapping of yield-related traits and SSR markers in wild soybean (Glycine soja Sieb. and Zucc.). Breeding science. 2014;63(5):441-9.
Satt431	SSR	J	77.57	GCGTGGCACCCTTGATAAATAA	GCGCACGAAAGTTTTTCTGTAACA	55 °C	Reinprecht Y, Poysa VW, Yu K, Rajcan I, Ablett GR, Pauls KP. Seed and agronomic QTL in low linolenic acid, lipoxygenase-free soybean (Glycine max (L.) Merrill) germplasm. Genome. 2006;49(12):1510-27.
Satt285	SSR	J	25.51	GCGACATATTGCATTAAAAACATACTT	GCGGACTAATTCTATTTTACACCAACAAC	54 °C	Hu Z, Zhang D, Zhang G, Kan G, Hong D, Yu D. Association mapping of yield-related traits and SSR markers in wild soybean (Glycine soja Sieb. and Zucc.). Breeding science. 2014;63(5):441-9.
Sat_001	SSR	D2	84.18	GCGGATACGACCAAAAATTGTT	GCGAACTGCGAAGATACTACCC	48°C	Qi Z-m, Wu Q, Han X, Sun Y-n, Du X-y, Liu C-y, et al. Soybean oil content QTL mapping and integrating with meta-analysis method for mining genes. Euphytica. 2011;179:499-514.
Satt641	SSR	N	29.28	GCGGAACATCACGGTTATA	GCGGGAGGCTCTGTCTCTTAGA	54 °C	Hu Z, Zhang D, Zhang G, Kan G, Hong D, Yu D. Association mapping of yield-related traits and SSR markers in wild soybean (Glycine soja Sieb. and Zucc.). Breeding science. 2014;63(5):441-9.
Sat_330	SSR	M	140.69	GCGTTAGGATTTAGGATGAGGATAGG	GCGCAAATCAGTTGAGCAATGACTTA	54 °C	Hu Z, Zhang D, Zhang G, Kan G, Hong D, Yu D. Association mapping of yield-related traits and SSR markers in wild soybean (Glycine soja Sieb. and Zucc.). Breeding science. 2014;63(5):441-9.
Satt558	SSR	D1b	43.91	CTCACACCCTTTCATTATCTA	AAATCGCGCATCTAAATTTAC	48°C	Orf J, Chase K, Jarvik T, Mansur L, Cregan P, Adler F, et al. Genetics of soybean agronomic traits: I. Comparison of three related recombinant inbred populations. Crop Science. 1999;39(6):1642-51.
Satt414	SSR	J	36.04	GCGTATTCCTAGTCACATGCTATTTCA	GCGTCATAATAATGCCTAGAACATAAA	55 °C	Fox CM, Cary TR, Nelson RL, Diers BW. Confirmation of a seed yield QTL in soybean. Crop Science. 2015;55(3):992-8.
Satt102	SSR	I	29.28	CACCTTGCTTCAAAATTC	AATAAGTGAGAGCATAGAAAATAC	55 °C	Specht J, Chase K, Macrander M, Graef G, Chung J, Markwell J, et al. Soybean response to water: a QTL analysis of drought tolerance. Crop science. 2001;41(2):493-509.
Satt539	SSR	K	0.8	GCGGTTGTAATTTAATGAACACATT	GCGGATTTTGGACTGGATTAAATAA	47°C	Yuan J, Njiti V, Meksem K, Iqbal M, Triwitayakorn K, Kassem MA, et al. Quantitative trait loci in two soybean recombinant inbred line populations segregating for yield and disease resistance. Crop science. 2002;42(1):271-7.
Satt038	SSR	G	1.84	GGGAATCTTTTTTTCTTTCTATTAAGTT	GGGCATTGAAATGGTTTTAGTCA	47°C	Ling H-z, Yu Y-l, Wang S-f, Yun L, Wang T-f, Wei Y-l, et al. QTL mapping of isoflavone, oil and protein contents in soybean (Glycine max L. Merr.). Agricultural Sciences in China. 2010;9(8):1108-16.
Satt194	SSR	C1	20.85	GGGCCCAACTGATATTTAATTGTAA	GCGCTTTGTGTTCCGATTTTGAT	47°C	Palomeque L, Li-Jun L, Li W, Hedges B, Cober ER, Rajcan I. QTL in mega-environments: I. Universal and specific seed yield QTL detected in a population derived from a cross of high-yielding adapted× high-yielding exotic soybean lines. Theoretical and applied genetics. 2009;119:417-27.
Satt322	SSR	C2	82.23	GGGACCCATCATTAAGAA	GTTTTGCCGGACACCACA	54 °C	Hu Z, Zhang D, Zhang G, Kan G, Hong D, Yu D. Association mapping of yield-related traits and SSR markers in wild soybean (Glycine soja Sieb. and Zucc.). Breeding science. 2014;63(5):441-9.
Satt516	SSR	F	44.42	GCGTTAGCACTATTTTTTTACAAGA	GCGCCGTTCCTCTTTACTTTAT	54 °C	Hu Z, Zhang D, Zhang G, Kan G, Hong D, Yu D. Association mapping of yield-related traits and SSR markers in wild soybean (Glycine soja Sieb. and Zucc.). Breeding science. 2014;63(5):441-9.
Satt614	SSR	I	31.94	CTCCCCTTTAACCTTTCCTTTATTAG	GCGCGGTAGGAATTAATTGTAGATAGGAT	54 °C	Hu Z, Zhang D, Zhang G, Kan G, Hong D, Yu D. Association mapping of yield-related traits and SSR markers in wild soybean (Glycine soja Sieb. and Zucc.). Breeding science. 2014;63(5):441-9.
Satt173	SSR	O	58.4	TGCGCCATTTATTCTTCA	AAGCGAAATCACCTCCTCT	48°C	Chen Q-s, Zhang Z-c, Liu C-y, Xin D-w, Qiu H-m, Shan D-p, et al. QTL analysis of major agronomic traits in soybean. Agricultural Sciences in China. 2007;6(4):399-405
Sct-189	SSR	I	112.76	CTTTTCCTGGCAATGAT	AAAATCGCAAAACCTTAGT	48°C	Sun D, Li W, Zhang Z, Chen Q, Ning H, Qiu L, et al. Quantitative trait loci analysis for the developmental behavior of soybean (Glycine max L. Merr.). Theoretical and Applied Genetics. 2006;112:665-73.
GMES1792	EST-SSR	B1	107.29	TGCAAGAAGCAAGTAATCCCT	CCACTTTGCTCTTCTCTGGC	42°C	http://marker.kazusa.or.jp/Soybean/marker/list/EST-SSR
aw310961	EST-SSR	J	5.19	GCGCAACTTTTTAGTAAATATTGCATAA	GCGCATACATCTTTTGGGATTTCT	50°C	Zuo Q-m, Wen Z-x, Zhang S-y, Hou J-f, Gai J-y, Yu D-y, et al. QTL Identification of the insensitive response to photoperiod and temperature in soybean by association mapping. Journal of Integrative Agriculture. 2013;12(8):1423-30.
Satt154	SSR	D2	34.09	AGATACTAACAAGAGGCATAAAACT	AAAGAAACGGAACTAATACTACATT	50°C	Wang J, Chen P, Wang D, Shannon G, Shi A, Zeng A, et al. Identification of quantitative trait loci for oil content in soybean seed. Crop Science. 2015;55(1):23-34.
Satt187	SSR	A2	53.92	GCGTTTTAATTTATGATATAACCAA	GCGTTTTATCTCTTTTTCCACAAC	51°C	Hoeck JA, Fehr WR, Shoemaker RC, Welke GA, Johnson SL, Cianzio SR. Molecular marker analysis of seed size in soybean. Crop Science. 2003;43(1):68-74.
Satt267	SSR	D1a	28.95	CCGGTCTGACCTATTCTCAT	CACGGCGTATTTTTATTTTG	48°C	Liang H, Yu Y, Yang H, Xu L, Dong W, Du H, et al. Inheritance and QTL mapping of related root traits in soybean at the seedling stage. Theoretical and applied genetics. 2014;127:2127-37.
Satt487	SSR	O	9.53	ATCACGGACCAGTTCATTTGA	TGAACCGCGTATTCTTTTAATCT	50°C	Hu Z, Zhang H, Kan G, Ma D, Zhang D, Shi G, et al. Determination of the genetic architecture of seed size and shape via linkage and association analysis in soybean (Glycine max L. Merr.). Genetica. 2013;141:247-54.
GMES0002	EST-SSR	C1	59.2	TAGGTGACCATGGAGCATCA	CCCCGAAAGAAAGACAGAAA	51°C	http://marker.kazusa.or.jp/Soybean/marker/list/EST-SSR
GMES6336	EST-SSR	D1a	122.2	TTCCCAACAGCTTCAGCTAAC	GGAGGGGCCAAATCTTTATC	52 °C	http://marker.kazusa.or.jp/Soybean/marker/list/EST-SSR
Satt635	SSR	H	1	GCGGTGTATTAAAATTGTCCATGT	GCGCTGTCCTAATTTAAATGAGAAAAC	54 °C	Funatsuki H, Kawaguchi K, Matsuba S, Sato Y, Ishimoto M. Mapping of QTL associated with chilling tolerance during reproductive growth in soybean. Theoretical and Applied Genetics. 2005;111:851-61.
Sat_424	SSR	B2	87.58	GCGAATAGAACAAAACAACACTCAT	GCGATGCTGATGCCATTTTCAGAAT	54 °C	Mao T, Jiang Z, Han Y, Teng W, Zhao X, Li W. Identification of quantitative trait loci underlying seed protein and oil contents of soybean across multi‐genetic backgrounds and environments. Plant Breeding. 2013;132(6):630-41.
Satt478	SSR	O	70.1	CAGCCAAGCAAAAGATAAATAATA	TCCCCCACAAGAGAACAAGAAGGT	54 °C	Kabelka E, Diers B, Fehr W, LeRoy A, Baianu I, You T, et al. Putative alleles for increased yield from soybean plant introductions. Crop science. 2004;44(3):784-91.
Sat_272	SSR	B1	0	GCGATGGCAATATGTTTTTGAGC	GCGGCCTTGTAATTTTCCTTGTTAATGTG	56 °C	Ning H, Yuan J, Dong Q, Li W, Xue H, Wang Y, et al. Identification of QTLs related to the vertical distribution and seed-set of pod number in soybean [Glycine max (L.) Merri]. PLoS One. 2018;13(4):e0195830.
Satt022	SSR	N	77.6	GGGGGATCTGATTGTATTTTACCT	CGGGTTTCAAAAAACCATCCTTAC	54 °C	Yang Z, Xin D, Liu C, Jiang H, Han X, Sun Y, et al. Identification of QTLs for seed and pod traits in soybean and analysis for additive effects and epistatic effects of QTLs among multiple environments. Molecular genetics genomics. 2013;288:651-67.
Satt273	SSR	K	50.56	GCGCCTGATTACATTATCGCTTA	GCCTTTCGTTCTCAAACTGAGAGT	54 °C	Eskandari M, Cober ER, Rajcan IJT, Genetics A. Genetic control of soybean seed oil: II. QTL and genes that increase oil concentration without decreasing protein or with increased seed yield. Theoretical and Applied Genetics. 2013;126:1677-87.
Satt277	SSR	C2	106.6	GGTGGTGGCGGGTTACTATTACT	CCACGCTTCAGTTGATTCTTACA	55 °C	Orf J, Chase K, Jarvik T, Mansur L, Cregan P, Adler F, et al. Genetics of soybean agronomic traits: I. Comparison of three related recombinant inbred populations. Crop Science. 1999;39(6):1642-51.
Satt434	SSR	H	104.73	GCGTTCCGATATACTATATAATCCTAAT	GCGGGGTTAGTCTTTTTATTTAACTTAA	54 °C	Singh R, Raipuria R, Bhatia V, Rani A, Husain S, Chauhan D, et al. SSR markers associated with seed longevity in soybean. Seed Science Technology. 2008;36(1):162-7.
Satt519	SSR	B1	56.91	GGATTTCAAAGAATGAACACAGA	CCGCAAGGTTACGAACTGCTCGAA	54 °C	Liang Q, Cheng X, Mei M, Yan X, Liao H. QTL analysis of root traits as related to phosphorus efficiency in soybean. Annals of Botany. 2010;106(1):223-34.
Satt565	SSR	C1	-1	GCGCCCGGAACTTGTAATAACCTAAT	GCGCTCTCTTATGATGTTCATAATAA	55 °C	Hoeck JA, Fehr WR, Shoemaker RC, Welke GA, Johnson SL, Cianzio SR. Molecular marker analysis of seed size in soybean. Crop Science. 2003;43(1):68-74.
Sct_010	SSR	L	59.52	TCCCAAAAGCATTGAG	TATGCACGGAAGAGGA	54 °C	Hu Z, Zhang D, Zhang G, Kan G, Hong D, Yu D. Association mapping of yield-related traits and SSR markers in wild soybean (Glycine soja Sieb. and Zucc.). Breeding science. 2014;63(5):441-9.
Satt114	SSR	F	62.7	GGGTTATCCTCCCCAATA	ATATGGGATGATAAGGTGAAA	47°C	Hoeck JA, Fehr WR, Shoemaker RC, Welke GA, Johnson SL, Cianzio SR. Molecular marker analysis of seed size in soybean. Crop Science. 2003;43(1):68-74.
Satt588	SSR	K	99.79	GCTGCATATCCACTCTCATTGACT	GAGCCAAAACCAAAGTGAAGAAC	54 °C	Stombaugh S, Orf JH, Jung H, Chase K, Lark K, Somers D. Quantitative trait loci associated with cell wall polysaccharides in soybean seed. Crop science. 2004;44(6):2101-6.
Sat_304	SSR	N	77.1	GCGAAACATGGTTGGGTTAAATAATAA	GCGGTCACCGCTAACGAGTTCTTGAA	57°C	Hu Z, Zhang D, Zhang G, Kan G, Hong D, Yu D. Association mapping of yield-related traits and SSR markers in wild soybean (Glycine soja Sieb. and Zucc.). Breeding science. 2014;63(5):441-9.
Satt180	SSR	C1	120.12	TCGCGTTTGTCAGC	TTGATTGAAACCCAACTA	41°C	Li D, Sun M, Han Y, Teng W, Li W. Identification of QTL underlying soluble pigment content in soybean stems related to resistance to soybean white mold (Sclerotinia sclerotiorum). Euphytica. 2010;172:49-57.
Satt510	SSR	F	71.41	GCGAGTTTCGCCGTTACCACCTCAGCTT	CCCTCTTATTTCACCCTAAGACCTACAA	61 °C	Eskandari M, Cober ER, Rajcan IJT, Genetics A. Genetic control of soybean seed oil: II. QTL and genes that increase oil concentration without decreasing protein or with increased seed yield. Theoretical and Applied Genetics. 2013;126:1677-87.
Satt571	SSR	I	18.5	GGGTAGGGGTGGAATATAAG	GCGGGATCCGCGGATGGTCAAAG	55 °C	Han Y, Li D, Zhu D, Li H, Li X, Teng W, et al. QTL analysis of soybean seed weight across multi-genetic backgrounds and environments. Theoretical and Applied Genetics. 2012;125:671-83.
Satt634	SSR	D1b	45.61	GCGCATACTGTTTATGCTAGACACCTA	GCGGGGTTGTTTTATTTACAAGAACAG	57°C	Guzman P, Diers BW, Neece D, St. Martin S, LeRoy A, Grau C, et al. QTL associated with yield in three backcross‐derived populations of soybean. Crop Science. 2007;47(1):111-22.
Satt718	SSR	C1	73.79	GCGTGCAACACCTCAAGTTTCAAATAC	GCGTAGCTCTTTCCAAAGTTTTCATC	57°C	Hu Z, Zhang D, Zhang G, Kan G, Hong D, Yu D. Association mapping of yield-related traits and SSR markers in wild soybean (Glycine soja Sieb. and Zucc.). Breeding science. 2014;63(5):441-9.
Satt453	SSR	B1	64.91	GCGGAAAAAAAACAATAAACAACA	TAGTGGGGAAGGGAAGTTACC	56°C	Li W, Zheng D-H, Van K-J, Lee S-H. QTL mapping for major agronomic traits across two years in soybean (Glycine max L. Merr.). Journal of Crop Science and Biotechnology. 2008;11(3):171-6.
Satt665	SSR	B1	81.3	GCGTTGAATTCGCTGGTTTAATCCTA	GCGCATGACTTAATTTTACACCCTTTATTT	56°C	Pathan SM, Vuong T, Clark K, Lee JD, Shannon JG, Roberts CA, et al. Genetic mapping and confirmation of quantitative trait loci for seed protein and oil contents and seed weight in soybean. Crop Science. 2013;53(3):765-74.
AF162283	SSR	G	12.8	GCGAGTTCTGGATGTAGG	GCGTGGCGGCTTTGGTAG	53 °C	Maphosa M, Talwana H, Tukamuhabwa P. Enhancing soybean rust resistance through Rpp2, Rpp3 and Rpp4 pair wise gene pyramiding. 2012.
Satt130	SSR	G	17.85	TAAACGAAATTTAGTTTTAAGACT	TGAATGGCTAAAAACGTGATT	47°C	Kazi S, Shultz J, Afzal J, Johnson J, Njiti V, Lightfoot DA. Separate loci underlie resistance to root infection and leaf scorch during soybean sudden death syndrome. Theoretical and Applied Genetics. 2008;116:967-77.
Satt386	SSR	D2	124.3	GCGGATGATTTTTATAGAATAGATAAT	CTTCGTTGATACCTCAGTAGAGTACAAA	54 °C	Ling H-z, Yu Y-l, Wang S-f, Yun L, Wang T-f, Wei Y-l, et al. QTL mapping of isoflavone, oil and protein contents in soybean (Glycine max L. Merr.). Agricultural Sciences in China. 2010;9(8):1108-16.
Satt236	SSR	A1	27.78	GCGTGCTTCAAACCAACAAACAACTTA	GCGGTTTGCAGTACGTACCTAAAATAGA	57 °C	Mao T, Jiang Z, Han Y, Teng W, Zhao X, Li W. Identification of quantitative trait loci underlying seed protein and oil contents of soybean across multi‐genetic backgrounds and environments. Plant Breeding. 2013;132(6):630-41.
Satt300	SSR	A1	29.93	GCGCCCACACAACCTTTAATCTT	GCGGCGACTGTTAACGTGTC	55 °C	Guzman P, Diers BW, Neece D, St. Martin S, LeRoy A, Grau C, et al. QTL associated with yield in three backcross‐derived populations of soybean. Crop Science. 2007;47(1):111-22.
Satt336	SSR	M	132.8	AATTGGAGTGGGTCACAC	TTCCCGGAAAGAAAGAAA	47°C	Hoeck JA, Fehr WR, Shoemaker RC, Welke GA, Johnson SL, Cianzio SR. Molecular marker analysis of seed size in soybean. Crop Science. 2003;43(1):68-74.
Satt070	SSR	B2	39.63	TAAAAATTAAAATACTAGAAGACAAC	TGGCATTAGAAAATGATATG	47°C	Mao T, Jiang Z, Han Y, Teng W, Zhao X, Li W. Identification of quantitative trait loci underlying seed protein and oil contents of soybean across multi‐genetic backgrounds and environments. Plant Breeding. 2013;132(6):630-41.
Satt243	SSR	O	106.02	GCGCATTGCACATTAGGTTTTCTGTT	GCGGTAAGATCACGCCATTATTTAAGA	56 °C	Kuroda Y, Kaga A, Tomooka N, Yano H, Takada Y, Kato S, et al. QTL affecting fitness of hybrids between wild and cultivated soybeans in experimental fields. Ecology Evolution. 2013;3(7):2150-68.
GMES6346	EST-SSR	O	138	TTAATCGTGCCGCTGAATTT	GAATATGATGTGCATGTATTCAAGT	50 °C	http://marker.kazusa.or.jp/Soybean/marker/list/EST-SSR
Satt600	SSR	D1b	59.61	GCGCAGGAAAAAAAAACGCTTTTATT	GCGCAATCCACTAGGTGTTAAT	53°C	Mao T, Jiang Z, Han Y, Teng W, Zhao X, Li W. Identification of quantitative trait loci underlying seed protein and oil contents of soybean across multi‐genetic backgrounds and environments. Plant Breeding. 2013;132(6):630-41.
Satt286	SSR	C2	101.75	GCGGCGTTAATTTATGCCGGAAA	GCGTTTGGTCTAGAATAGTTCTCA	54 °C	Mao T, Jiang Z, Han Y, Teng W, Zhao X, Li W. Identification of quantitative trait loci underlying seed protein and oil contents of soybean across multi‐genetic backgrounds and environments. Plant Breeding. 2013;132(6):630-41.
Satt146	SSR	F	0.92	AAGGGATCCCTCAACTGACTG	GTGGTGGTGGTGAAAACTATTAGAA	54 °C	Sun D, Li W, Zhang Z, Chen Q, Ning H, Qiu L, et al. Quantitative trait loci analysis for the developmental behavior of soybean (Glycine max L. Merr.). Theoretical and Applied Genetics. 2006;112:665-73.
Satt409	SSR	A2	38.06	CCTTAGACCATGAATGTCTCGAAGATA	CTTAAGGACACGTGGAAGATGACTAC	57 °C	Han Y, Li D, Zhu D, Li H, Li X, Teng W, et al. QTL analysis of soybean seed weight across multi-genetic backgrounds and environments. Theoretical and Applied Genetics. 2012;125:671-83.
Satt538	SSR	A2	100.08	GCAGGCTTATCTTAAGACAAGT	GGGGCGATAAACTAGAACAGGA	52 °C	Han Y, Li D, Zhu D, Li H, Li X, Teng W, et al. QTL analysis of soybean seed weight across multi-genetic backgrounds and environments. Theoretical and Applied Genetics. 2012;125:671-83.
Sat_099	SSR	L	78.23	GCGAAAATGGCAGAGATAA	AATGCTAAAAGAGGAATGAAATAA	48°C	Yang Z, Xin D, Liu C, Jiang H, Han X, Sun Y, et al. Identification of QTLs for seed and pod traits in soybean and analysis for additive effects and epistatic effects of QTLs among multiple environments. Molecular Genetics and Genomics. 2013;288(12):651-67.
Sctt008	SSR	D2	2.2	ACGCAGAGATAGAGAAAGAGA	CCCCCAGACACAACATA	48°C	Specht J, Chase K, Macrander M, Graef G, Chung J, Markwell J, et al. Soybean response to water: a QTL analysis of drought tolerance. Crop science. 2001;41(2):493-509.
Satt390	SSR	A2	8.14	AGTGGCTGATAAAAAAAATACTCA	ATAATCGCGGCACAATAATTC	48°C	Liu W, Kim MY, Van K, Lee Y-H, Li H, Liu X, et al. QTL identification of yield-related traits and their association with flowering and maturity in soybean. Journal of Crop Science and Biotechnology. 2011;14(1):65-70.
Satt650	SSR	I	63.33	CAGTTGGCTGGTCAAATC	TCTGGGTTACTTTTATTGTCA	48°C	Ma Y, Kan G, Zhang X, Wang Y, Zhang W, Du H, et al. Quantitative trait loci (QTL) mapping for glycinin and β-conglycinin contents in soybean (Glycine max L. Merr.). Journal of Agricultural Food Chemistry. 2016;64(17):3473-83.
Satt687	SSR	B2	100.9	ACCGCAACTCACTCACCTT	GCGCCCAATTAACAGAAAC	50°C	Gutierrez-Gonzalez JJ, Wu X, Zhang J, Lee J-D, Ellersieck M, Shannon JG, et al. Genetic control of soybean seed isoflavone content: importance of statistical model and epistasis in complex traits. Theoretical and applied genetics. 2009;119:1069-83.
Satt266	SSR	D1b	59.61	GCGAAACTCTACGGGTCAGTAGTTAT	GCGTAAGATGGCCTAGAAAGAGGATG	58°C	Kim K-S, Diers B, Hyten D, Mian R, Shannon J, Nelson R. Identification of positive yield QTL alleles from exotic soybean germplasm in two backcross populations. Theoretical and Applied Genetics. 2012;125(6):1353-69.
Sctt009	SSR	H	37.9	TGGTAAAGGAGGAACTT	AGAATGTGCTGATGACA	48°C	Hoeck JA, Fehr WR, Shoemaker RC, Welke GA, Johnson SL, Cianzio SR. Molecular marker analysis of seed size in soybean. Crop Science. 2003;43(1):68-74.
GMES5822	EST-SSR	B2	36.6	AGGCAGAAACGAAAAAGGGT	AACAACTGGGTGTCCCATTC	51 °C	http://marker.kazusa.or.jp/Soybean/marker/list/EST-SSR
GMES6735	EST-SSR	E	0	CCTTGCTTACACACTTGGCA	TCCAACCTCTACTTTCTGGCA	52°C	http://marker.kazusa.or.jp/Soybean/marker/list/EST-SSR
GMES0124	EST-SSR	E	151.6	ATCCAACAGTAGTGCGGCTT	TCGATGATCATTGGGATCAA	51 °C	http://marker.kazusa.or.jp/Soybean/marker/list/EST-SSR
GMES1173	EST-SSR	N	0	TATGGGACATCAAAGCCACA	CGCACTGCCATATGAAGAGA	51 °C	http://marker.kazusa.or.jp/Soybean/marker/list/EST-SSR
GMES6391	EST-SSR	G	115.3	CGACATCCTCGAAAATCCTC	AAGAGGGAAAGATGGTGGCT	53 °C	http://marker.kazusa.or.jp/Soybean/marker/list/EST-SSR
GMES0701	EST-SSR	L	0	CGAAACGACATCTTTCAGCA	CGTAACCTCTTCGAAGCCTG	53 °C	http://marker.kazusa.or.jp/Soybean/marker/list/EST-SSR
GMES0963	EST-SSR	B2	1.7	AGAGAAGAGAGGAGAGGGGG	AGCGCCTTCACTTCAGACTC	54 °C	http://marker.kazusa.or.jp/Soybean/marker/list/EST-SSR
GMES3041	EST-SSR	M	77.7	AGCATGGCACTCTAACAGCA	GAAAACAAAGTTTCATCGGGTT	51 °C	http://marker.kazusa.or.jp/Soybean/marker/list/EST-SSR
GMES5332	EST-SSR	J	51	CCCTCTCATTCCTTATGCCA	TCTGTCCCATTTTCCCATGT	53 °C	http://marker.kazusa.or.jp/Soybean/marker/list/EST-SSR
GMES6776	EST-SSR	K	99.4	GGGACACACATTCCACACAA	TGAGTTTTCCTTGCGTTGC	50 °C	http://marker.kazusa.or.jp/Soybean/marker/list/EST-SSR
GMES0902	EST-SSR	O	124.8	TTCTATTTCTGGGCGTGACC	CAACAAGGACAAACCCAACC	57 °C	http://marker.kazusa.or.jp/Soybean/marker/list/EST-SSR
GMES2561	EST-SSR	A1	88	ATCACGTTTATGCCAAAGCC	ACGCCTTGGGTTTGGTTACT	51 °C	http://marker.kazusa.or.jp/Soybean/marker/list/EST-SSR
GMES6352	EST-SSR	C2	1.1	CGTTCGTCACTCTCCCTCTC	AATTTGTAAGCAGCATGGCA	52 °C	http://marker.kazusa.or.jp/Soybean/marker/list/EST-SSR
Satt077	SSR	D1a	76.48	GATCTAAAGTCTGATATTTTTAACTA	AAAAGGAGAAGGAATGC	45°C	Yan L, Li YH, Yang CY, Ren SX, Chang RZ, Zhang MC, et al. Identification and validation of an over‐dominant QTL controlling soybean seed weight using populations derived from Glycine max× Glycine soja. Plant Breeding. 2014;133(5):632-7.
Satt302	SSR	H	81.04	GCGAACTGTAGTTTACTAAAAATAAGTG	GCGGACTGAATTAATATTGGTGTTGAATT	54 °C	Eskandari M, Cober ER, Rajcan IJT, Genetics A. Genetic control of soybean seed oil: II. QTL and genes that increase oil concentration without decreasing protein or with increased seed yield. Theoretical and Applied Genetics. 2013;126:1677-87.
Satt334	SSR	H	59.01	GCGTTAAGAATGCATTTATGTTTAGTC	GCGAGTTTTTGGTTGGATTGAGTTG	54 °C	Hu Z, Zhang D, Zhang G, Kan G, Hong D, Yu D. Association mapping of yield-related traits and SSR markers in wild soybean (Glycine soja Sieb. and Zucc.). Breeding science. 2014;63(5):441-9.
GMES0235	EST-SSR	D1a	9.9	GAAACTTGGGCAACAGGAAA	AGTTCGCTTCAGACCCAAGA	51 °C	http://marker.kazusa.or.jp/Soybean/marker/list/EST-SSR
Sat_137	SSR	A1	0	GATGACGCCGCAGGTTTCTCC	GGTGCGGTTCCACAGTTTTTT	54 °C	Hu Z, Zhang D, Zhang G, Kan G, Hong D, Yu D. Association mapping of yield-related traits and SSR markers in wild soybean (Glycine soja Sieb. and Zucc.). Breeding science. 2014;63(5):441-9.
GMES4483	EST-SSR	G	106.9	CCGTTGACCATAGTTGGACC	GAGACTGTGCCACCGTGAT	54 °C	http://marker.kazusa.or.jp/Soybean/marker/list/EST-SSR
GMES4727	EST-SSR	A2	103.3	TCAGCCTCGTAACTTGTTTTCA	CATGTGTTTGTGTATTGTACTAGGC	52 °C	http://marker.kazusa.or.jp/Soybean/marker/list/EST-SSR

## Sheet: Sheet2
138	49141040
	38205686
