# Supplementary material for: Genetic diversity and population structure analysis in cultivated soybean (Glycine max [L.] Merr.) using SSR and EST-SSR markers
Source: PLoS One. 2023 May 31;18(5):e0286099. doi: 10.1371/journal.pone.0286099 (PMC10231820; doi:10.1371/journal.pone.0286099)
Supplement: S3 Table — (XLSX) [file pone.0286099.s004.xlsx]

## Sheet: Sheet1
pop ID	PI633609	PI615694	PI661157	PI641156	PI634827	PI614832	PI612157	PI617041	PI665996	PI628836	PI628837	PI628838	PI628875	PI628917	PI628918	PI595645	PI628875	PI548660	PI542712	PI548533	PI548445	PI548664	PI536009	PI553045	PI535807	PI614153	PI508083	PI553039	PI553041	PI548655	PI548657	PI548389	PI548482	PI548485	PI508084	PI522236	PI548493	PI548631	PI518671	PI553042	PI553038	PI548271	PI518771	PI561701	PI591825	PI643914	PI644045	PI644046	PI644047
==========	=======	=============	==========	=======	==========	==========	=============	=======	==========	==========	==========	==========	==========	==========	==========	==========	==========	==========	==========	==========	==========	==========	==========	==========	==========	==========	==========	==========	==========	==========	==========	==========	==========	==========	==========	==========	==========	==========	==========	==========	==========	==========	==========	==========	==========	==========	==========	==========	==========
PI633609	****	0.6771	0.423	0.6146	0.6562	0.5417	0.5938	0.5079	0.5	0.4688	0.5	0.5521	0.5521	0.517	0.5783	0.5417	0.5	0.5938	0.5479	0.6606	0.5104	0.6106	0.4896	0.5	0.6247	0.5302	0.4479	0.5587	0.5104	0.6283	0.5	0.5901	0.6042	0.5131	0.4792	0.4856	0.376	0.3832	0.3958	0.6161	0.42	0.4908	0.5	0.5104	0.4752	0.4896	0.532	0.5274	0.5445
PI615694	0.39	****	0.4856	0.5521	0.6771	0.4479	0.5208	0.5183	0.5	0.4167	0.4688	0.5625	0.5208	0.4961	0.491	0.4896	0.4479	0.6146	0.5479	0.6162	0.4375	0.5263	0.5417	0.5	0.483	0.4725	0.4583	0.4961	0.5521	0.7592	0.5625	0.5274	0.5833	0.5655	0.5208	0.5483	0.3969	0.4252	0.3854	0.5087	0.4462	0.475	0.4896	0.5312	0.423	0.4271	0.4309	0.4752	0.5079
PI661157	0.8604	0.7223	****	0.5065	0.5065	0.4752	0.3394	0.6247	0.4439	0.5274	0.4648	0.4543	0.5796	0.4817	0.4212	0.4752	0.611	0.5901	0.484	0.4564	0.5379	0.4749	0.5379	0.5796	0.4842	0.4158	0.5065	0.4503	0.5065	0.5144	0.4856	0.5079	0.4543	0.4829	0.5796	0.4607	0.5026	0.4737	0.4334	0.5441	0.4211	0.508	0.5274	0.4856	0.5393	0.4439	0.3681	0.5288	0.5774
PI641156	0.4868	0.5941	0.6802	****	0.6146	0.4167	0.5521	0.5497	0.5208	0.5521	0.5	0.4375	0.5104	0.4648	0.5728	0.5104	0.6979	0.5938	0.537	0.5052	0.5625	0.5421	0.5625	0.6979	0.4987	0.5722	0.4479	0.5796	0.5312	0.534	0.5	0.5483	0.5417	0.534	0.5729	0.423	0.4909	0.4777	0.4271	0.5822	0.357	0.475	0.4792	0.5208	0.5326	0.4583	0.5214	0.5587	0.534
PI634827	0.4212	0.39	0.6802	0.4868	****	0.4688	0.5312	0.5655	0.5	0.4896	0.5104	0.5104	0.4688	0.5065	0.5619	0.5	0.4375	0.5625	0.5153	0.6273	0.4688	0.5158	0.4896	0.4271	0.5407	0.5197	0.4583	0.5483	0.5521	0.6492	0.5312	0.517	0.6458	0.5445	0.5938	0.4961	0.4178	0.4777	0.3646	0.6105	0.3937	0.5119	0.5625	0.5208	0.4648	0.4792	0.4522	0.5274	0.5445
PI614832	0.6131	0.8031	0.744	0.8755	0.7577	****	0.6146	0.555	0.6354	0.4375	0.4688	0.4271	0.4271	0.4334	0.5946	0.4896	0.4375	0.5	0.4285	0.6329	0.3542	0.4842	0.4167	0.5	0.5984	0.5145	0.5312	0.4961	0.5104	0.4869	0.5312	0.4752	0.4896	0.5236	0.4688	0.5744	0.423	0.4252	0.4583	0.4579	0.4515	0.4169	0.4688	0.4375	0.4439	0.4792	0.4097	0.4543	0.4869
PI612157	0.5213	0.6523	1.0805	0.5941	0.6325	0.4868	****	0.445	0.6667	0.4167	0.4479	0.5312	0.3958	0.4752	0.5346	0.5104	0.3958	0.4375	0.4611	0.5551	0.3646	0.5158	0.3854	0.4688	0.5407	0.5197	0.4896	0.4648	0.5	0.4607	0.5312	0.4439	0.5417	0.4503	0.4062	0.5222	0.4961	0.4672	0.4583	0.4635	0.4305	0.4486	0.375	0.4271	0.4752	0.3854	0.4097	0.4439	0.4084
PI617041	0.6775	0.6571	0.4705	0.5983	0.5701	0.5888	0.8096	****	0.644	0.5864	0.5183	0.4817	0.5079	0.4409	0.5045	0.5812	0.5288	0.6859	0.5617	0.5525	0.5026	0.5079	0.6283	0.5183	0.5488	0.496	0.4607	0.4514	0.4503	0.5368	0.623	0.4777	0.6126	0.6474	0.5969	0.5249	0.5197	0.533	0.5026	0.5057	0.5435	0.5252	0.6649	0.5288	0.5774	0.4817	0.4439	0.5512	0.5
PI665996	0.6931	0.6931	0.8122	0.6523	0.6931	0.4535	0.4055	0.4401	****	0.4688	0.6042	0.4375	0.5521	0.3916	0.4801	0.5312	0.5208	0.5521	0.5262	0.6051	0.3854	0.5685	0.5312	0.5417	0.5827	0.5669	0.5521	0.5274	0.5104	0.4869	0.6562	0.5379	0.6146	0.5759	0.4688	0.6214	0.4909	0.4882	0.5	0.5031	0.483	0.5225	0.5729	0.4896	0.5065	0.4896	0.4895	0.5274	0.4869
PI628836	0.7577	0.8755	0.6398	0.5941	0.7142	0.8267	0.8755	0.5338	0.7577	****	0.6146	0.4375	0.5104	0.4334	0.4583	0.4896	0.5833	0.6354	0.5208	0.5107	0.5	0.5106	0.6458	0.5208	0.4567	0.5092	0.4479	0.5431	0.5104	0.5288	0.4792	0.5118	0.4896	0.5183	0.5312	0.4439	0.4439	0.4777	0.4167	0.554	0.4305	0.5172	0.5208	0.4167	0.4909	0.5417	0.4629	0.5535	0.5497
PI628837	0.6931	0.7577	0.7662	0.6931	0.6725	0.7577	0.8031	0.6571	0.5039	0.4868	****	0.5521	0.6771	0.5274	0.4964	0.4896	0.5312	0.6562	0.5045	0.6051	0.5417	0.5421	0.5104	0.5521	0.5092	0.5669	0.5312	0.5901	0.5521	0.5288	0.5312	0.5587	0.5417	0.555	0.4896	0.4909	0.4752	0.5197	0.4896	0.5427	0.4252	0.5436	0.5833	0.5625	0.4909	0.5312	0.4522	0.5587	0.5183
PI628838	0.5941	0.5754	0.789	0.8267	0.6725	0.8508	0.6325	0.7305	0.8267	0.8267	0.5941	****	0.5312	0.6632	0.6492	0.4167	0.3854	0.5833	0.5425	0.6162	0.5104	0.5158	0.5	0.4583	0.504	0.5302	0.5104	0.4334	0.5	0.555	0.4792	0.423	0.4896	0.3979	0.4271	0.4804	0.3916	0.4567	0.4375	0.4579	0.5197	0.5014	0.4792	0.4792	0.5065	0.4167	0.5001	0.4648	0.4398
PI628875	0.5941	0.6523	0.5454	0.6725	0.7577	0.8508	0.9268	0.6775	0.5941	0.6725	0.39	0.6325	****	0.4961	0.551	0.4167	0.6146	0.625	0.5696	0.5163	0.5	0.4579	0.5521	0.6354	0.4672	0.4515	0.5312	0.5379	0.4792	0.5288	0.5833	0.5587	0.5208	0.5759	0.4896	0.4909	0.423	0.4462	0.4271	0.5483	0.4567	0.5436	0.5729	0.5521	0.564	0.4792	0.4629	0.5587	0.5707
PI628917	0.6598	0.701	0.7305	0.7662	0.6802	0.836	0.744	0.8188	0.9374	0.836	0.6398	0.4107	0.701	****	0.6126	0.4648	0.4543	0.423	0.5819	0.551	0.5274	0.4908	0.4125	0.4543	0.4632	0.5053	0.4543	0.5654	0.4856	0.4777	0.4439	0.4817	0.4961	0.4462	0.4752	0.377	0.466	0.5053	0.4752	0.4534	0.5105	0.5556	0.4125	0.5065	0.4503	0.4648	0.5388	0.4503	0.3937
PI628918	0.5477	0.7113	0.8647	0.5572	0.5764	0.5198	0.6262	0.6841	0.7338	0.7803	0.7003	0.432	0.596	0.49	****	0.4637	0.4528	0.5401	0.6051	0.692	0.5183	0.5127	0.5183	0.5019	0.6378	0.6488	0.5728	0.5962	0.5346	0.5649	0.4528	0.4759	0.5728	0.5045	0.5455	0.5196	0.4759	0.5169	0.4801	0.5299	0.4839	0.4671	0.5074	0.5128	0.5415	0.4201	0.4765	0.4868	0.4936
PI595645	0.6131	0.7142	0.744	0.6725	0.6931	0.7142	0.6725	0.5427	0.6325	0.7142	0.7142	0.8755	0.8755	0.7662	0.7685	****	0.4688	0.4896	0.4123	0.5329	0.5938	0.5579	0.4375	0.4479	0.5407	0.4357	0.4271	0.4961	0.4896	0.4817	0.5729	0.4595	0.5521	0.5916	0.4688	0.4961	0.4543	0.4777	0.4375	0.4861	0.5145	0.5858	0.5625	0.3854	0.517	0.5417	0.5161	0.5326	0.5131
PI628875	0.6931	0.8031	0.4927	0.3597	0.8267	0.8267	0.9268	0.6371	0.6523	0.539	0.6325	0.9534	0.4868	0.789	0.7923	0.7577	****	0.6354	0.5533	0.5052	0.5	0.5316	0.6146	0.7917	0.504	0.4935	0.5208	0.5587	0.5833	0.5707	0.5	0.5796	0.5312	0.555	0.5521	0.423	0.4909	0.5092	0.4375	0.6105	0.3622	0.5225	0.5	0.5729	0.5535	0.4896	0.5533	0.5587	0.5602
PI548660	0.5213	0.4868	0.5275	0.5213	0.5754	0.6931	0.8267	0.3771	0.5941	0.4535	0.4212	0.539	0.47	0.8604	0.616	0.7142	0.4535	****	0.6075	0.5885	0.5521	0.5421	0.7604	0.6562	0.504	0.504	0.5625	0.5379	0.5729	0.7173	0.6667	0.5796	0.6458	0.6178	0.5625	0.5535	0.517	0.5722	0.4375	0.5822	0.4725	0.5489	0.6354	0.5417	0.5535	0.4688	0.4948	0.5692	0.5916
PI542712	0.6017	0.6017	0.7256	0.6217	0.6629	0.8474	0.7742	0.5769	0.6421	0.6525	0.6842	0.6117	0.5629	0.5414	0.5023	0.8861	0.5918	0.4983	****	0.688	0.537	0.5701	0.6564	0.5316	0.585	0.6233	0.5208	0.5493	0.5045	0.6544	0.5479	0.5547	0.613	0.578	0.6238	0.4895	0.5874	0.6397	0.5587	0.5887	0.4702	0.5552	0.5479	0.6184	0.5711	0.4231	0.5486	0.5167	0.5562
PI548533	0.4146	0.4842	0.7844	0.6828	0.4663	0.4575	0.5885	0.5933	0.5023	0.6719	0.5023	0.4842	0.6611	0.596	0.3682	0.6293	0.6828	0.5303	0.3739	****	0.4996	0.6788	0.5607	0.5329	0.7246	0.6435	0.6218	0.5844	0.6273	0.7032	0.5607	0.5844	0.6717	0.5692	0.6329	0.5983	0.4314	0.4812	0.483	0.6146	0.4308	0.5063	0.5385	0.5885	0.5288	0.4719	0.5104	0.5566	0.6139
PI548445	0.6725	0.8267	0.6202	0.5754	0.7577	1.038	1.009	0.6879	0.9534	0.6931	0.6131	0.6725	0.6931	0.6398	0.6573	0.5213	0.6931	0.5941	0.6217	0.6939	****	0.4895	0.5417	0.4792	0.5354	0.4987	0.4375	0.611	0.4583	0.4712	0.4896	0.4804	0.4583	0.4974	0.5729	0.4648	0.4856	0.5407	0.4479	0.5709	0.462	0.5489	0.5729	0.4792	0.5535	0.5729	0.532	0.47	0.4503
PI548664	0.4934	0.6418	0.7445	0.6122	0.662	0.7252	0.662	0.6774	0.5648	0.6723	0.6122	0.662	0.7811	0.7118	0.668	0.5835	0.6318	0.6122	0.5619	0.3874	0.7144	****	0.4842	0.579	0.5703	0.5783	0.5474	0.5963	0.579	0.6138	0.5842	0.5066	0.6211	0.5079	0.5842	0.4697	0.4169	0.4562	0.4105	0.6112	0.3767	0.5387	0.5527	0.5	0.4433	0.479	0.5377	0.533	0.5609
PI536009	0.7142	0.6131	0.6202	0.5754	0.7142	0.8755	0.9534	0.4648	0.6325	0.4372	0.6725	0.6931	0.5941	0.8854	0.6573	0.8267	0.4868	0.2739	0.421	0.5786	0.6131	0.7252	****	0.6354	0.5827	0.5354	0.5312	0.4909	0.5417	0.6283	0.5833	0.5379	0.6042	0.534	0.625	0.517	0.5222	0.5407	0.4375	0.6048	0.504	0.5119	0.6042	0.5521	0.5431	0.5208	0.548	0.5379	0.555
PI553045	0.6931	0.6931	0.5454	0.3597	0.8508	0.6931	0.7577	0.6571	0.6131	0.6523	0.5941	0.7802	0.4535	0.789	0.6894	0.8031	0.2336	0.4212	0.6319	0.6293	0.7357	0.5465	0.4535	****	0.5669	0.5145	0.5625	0.517	0.6146	0.5707	0.5417	0.611	0.4792	0.5655	0.5312	0.4961	0.4804	0.4777	0.4062	0.5766	0.3832	0.4591	0.4896	0.5312	0.5431	0.4792	0.4895	0.5692	0.5497
PI535807	0.4705	0.7278	0.7252	0.6957	0.6149	0.5134	0.6149	0.6	0.5401	0.7837	0.6749	0.6853	0.761	0.7697	0.4497	0.6149	0.6853	0.6853	0.5361	0.3221	0.6246	0.5616	0.5401	0.5675	****	0.6878	0.6247	0.4947	0.525	0.6069	0.5145	0.5105	0.6352	0.5277	0.5879	0.7105	0.4211	0.4497	0.4147	0.5982	0.4312	0.4734	0.5354	0.4672	0.4553	0.5092	0.4612	0.5158	0.5119
PI614153	0.6345	0.7498	0.8776	0.5583	0.6545	0.6647	0.6545	0.7011	0.5675	0.6749	0.5675	0.6345	0.7953	0.6827	0.4326	0.8308	0.7063	0.6853	0.4727	0.4409	0.6957	0.5477	0.6246	0.6647	0.3742	****	0.525	0.5526	0.4882	0.5805	0.5407	0.4684	0.6562	0.4908	0.6352	0.5421	0.4474	0.4762	0.4672	0.5697	0.4815	0.4149	0.5407	0.5302	0.4526	0.4305	0.4987	0.5263	0.5066
PI508083	0.8031	0.7802	0.6802	0.8031	0.7802	0.6325	0.7142	0.7749	0.5941	0.8031	0.6325	0.6725	0.6325	0.789	0.5572	0.8508	0.6523	0.5754	0.6525	0.4752	0.8267	0.6026	0.6325	0.5754	0.4705	0.6445	****	0.4856	0.5938	0.5393	0.5312	0.4752	0.4896	0.5131	0.5729	0.6214	0.47	0.4777	0.5	0.5596	0.4462	0.4328	0.5	0.5	0.4648	0.4375	0.3884	0.4752	0.4869
PI553039	0.5821	0.701	0.7979	0.5454	0.6009	0.701	0.7662	0.7953	0.6398	0.6105	0.5275	0.836	0.6202	0.5701	0.5172	0.701	0.5821	0.6202	0.5991	0.5371	0.4927	0.517	0.7116	0.6598	0.7037	0.593	0.7223	****	0.5744	0.5827	0.4543	0.5445	0.5274	0.4934	0.5796	0.4398	0.5026	0.5526	0.5222	0.6404	0.3947	0.6138	0.5379	0.5587	0.5131	0.5483	0.6401	0.5759	0.5932
PI553041	0.6725	0.5941	0.6802	0.6325	0.5941	0.6725	0.6931	0.7979	0.6725	0.6725	0.5941	0.6931	0.7357	0.7223	0.6262	0.7142	0.539	0.557	0.6842	0.4663	0.7802	0.5465	0.6131	0.4868	0.6445	0.717	0.5213	0.5544	****	0.5707	0.5312	0.6632	0.5104	0.5445	0.5104	0.5483	0.5431	0.5617	0.4688	0.5992	0.4252	0.57	0.4688	0.4688	0.4648	0.5208	0.5267	0.5587	0.5916
PI548655	0.4648	0.2755	0.6647	0.6273	0.432	0.7197	0.7749	0.6221	0.7197	0.6371	0.6371	0.5888	0.6371	0.7388	0.5712	0.7305	0.5609	0.3323	0.4241	0.3522	0.7525	0.4881	0.4648	0.5609	0.4995	0.5439	0.6175	0.5401	0.5609	****	0.6178	0.5669	0.7539	0.6158	0.6806	0.5354	0.4462	0.5066	0.4136	0.6421	0.4274	0.5199	0.5445	0.6073	0.4882	0.4031	0.4974	0.5302	0.6105
PI548657	0.6931	0.5754	0.7223	0.6931	0.6325	0.6325	0.6325	0.4731	0.4212	0.7357	0.6325	0.7357	0.539	0.8122	0.7923	0.557	0.6931	0.4055	0.6017	0.5786	0.7142	0.5374	0.539	0.6131	0.6647	0.6149	0.6325	0.789	0.6325	0.4816	****	0.5274	0.7188	0.6702	0.5208	0.5587	0.4386	0.4882	0.3958	0.4974	0.4357	0.4961	0.7604	0.4792	0.4491	0.5208	0.5267	0.5483	0.5445
PI548389	0.5275	0.6398	0.6776	0.6009	0.6598	0.744	0.8122	0.7388	0.6202	0.6699	0.5821	0.8604	0.5821	0.7305	0.7426	0.7775	0.5454	0.5454	0.5892	0.5371	0.7331	0.68	0.6202	0.4927	0.6723	0.7584	0.744	0.6079	0.4107	0.5675	0.6398	****	0.517	0.6614	0.4752	0.5052	0.5157	0.5158	0.4648	0.6178	0.4053	0.5027	0.4856	0.4961	0.4398	0.4856	0.4321	0.6126	0.6404
PI548482	0.5039	0.539	0.789	0.6131	0.4372	0.7142	0.6131	0.4901	0.4868	0.7142	0.6131	0.7142	0.6523	0.701	0.5572	0.5941	0.6325	0.4372	0.4894	0.3979	0.7802	0.4763	0.5039	0.7357	0.4538	0.4213	0.7142	0.6398	0.6725	0.2824	0.3302	0.6598	****	0.6073	0.6146	0.4961	0.4909	0.5197	0.4375	0.5766	0.441	0.5752	0.6458	0.5312	0.4334	0.4583	0.4895	0.5379	0.5445
PI548485	0.6673	0.5701	0.7279	0.6273	0.6079	0.6471	0.7979	0.4348	0.5518	0.6571	0.5888	0.9215	0.5518	0.807	0.6841	0.5249	0.5888	0.4816	0.5481	0.5635	0.6984	0.6774	0.6273	0.5701	0.6392	0.7118	0.6673	0.7064	0.6079	0.4849	0.4002	0.4134	0.4987	****	0.5759	0.5538	0.5013	0.5224	0.4293	0.5285	0.4749	0.4934	0.6073	0.5236	0.4882	0.4817	0.4386	0.5564	0.5421
PI508084	0.7357	0.6523	0.5454	0.557	0.5213	0.7577	0.9008	0.5161	0.7577	0.6325	0.7142	0.8508	0.7142	0.744	0.606	0.7577	0.5941	0.5754	0.4719	0.4575	0.557	0.5374	0.47	0.6325	0.5311	0.4538	0.557	0.5454	0.6725	0.3847	0.6523	0.744	0.4868	0.5518	****	0.5379	0.4491	0.5092	0.4479	0.667	0.5354	0.5541	0.5521	0.5833	0.4595	0.5312	0.4576	0.5796	0.5759
PI522236	0.7223	0.6009	0.7749	0.8604	0.701	0.5544	0.6497	0.6445	0.4758	0.8122	0.7116	0.7331	0.7116	0.9756	0.6547	0.701	0.8604	0.5914	0.7144	0.5136	0.7662	0.7557	0.6598	0.701	0.3417	0.6123	0.4758	0.8215	0.6009	0.6247	0.5821	0.6827	0.701	0.5909	0.6202	****	0.4319	0.4263	0.4178	0.5044	0.4316	0.4842	0.5274	0.4021	0.4555	0.4856	0.3681	0.4738	0.4724
PI548493	0.9782	0.9242	0.6879	0.7116	0.8729	0.8604	0.701	0.6545	0.7116	0.8122	0.744	0.9374	0.8604	0.7636	0.7426	0.789	0.7116	0.6598	0.5321	0.8408	0.7223	0.8749	0.6497	0.7331	0.865	0.8044	0.7551	0.6879	0.6105	0.807	0.8241	0.6622	0.7116	0.6905	0.8005	0.8395	****	0.8947	0.7781	0.4874	0.479	0.5582	0.4804	0.4595	0.5079	0.4282	0.4587	0.3901	0.4042
PI548631	0.9592	0.8552	0.7472	0.7388	0.7388	0.8552	0.761	0.6293	0.717	0.7388	0.6545	0.7837	0.807	0.6827	0.66	0.7388	0.6749	0.5583	0.4468	0.7315	0.6149	0.7847	0.6149	0.7388	0.7991	0.7419	0.7388	0.593	0.5768	0.68	0.717	0.662	0.6545	0.6493	0.6749	0.8526	0.1112	****	0.7822	0.49	0.5132	0.6223	0.5407	0.4777	0.5	0.5092	0.5255	0.4526	0.4116
PI518671	0.9268	0.9534	0.836	0.8508	1.009	0.7802	0.7802	0.6879	0.6931	0.8755	0.7142	0.8267	0.8508	0.744	0.7338	0.8267	0.8267	0.8267	0.5821	0.7278	0.8031	0.8903	0.8267	0.9008	0.8802	0.761	0.6931	0.6497	0.7577	0.8828	0.9268	0.7662	0.8267	0.8455	0.8031	0.8729	0.2509	0.2457	****	0.4805	0.5302	0.5805	0.4896	0.4688	0.4648	0.4479	0.4682	0.3916	0.3717
PI553042	0.4843	0.6758	0.6087	0.5409	0.4935	0.7812	0.7689	0.6818	0.687	0.5907	0.6113	0.7812	0.6009	0.791	0.635	0.7213	0.4935	0.5409	0.5298	0.4869	0.5605	0.4923	0.5028	0.5506	0.5138	0.5626	0.5805	0.4456	0.5122	0.443	0.6983	0.4817	0.5506	0.6378	0.4049	0.6844	0.7187	0.7134	0.733	****	0.4444	0.484	0.5427	0.5992	0.4987	0.4918	0.4937	0.5724	0.6137
PI553038	0.8676	0.807	0.865	1.0301	0.9321	0.7953	0.8429	0.6097	0.7278	0.8429	0.8552	0.6545	0.7837	0.6723	0.7259	0.6647	1.0155	0.7498	0.7546	0.842	0.7723	0.9764	0.6853	0.9592	0.8411	0.7309	0.807	0.9295	0.8552	0.8499	0.8308	0.9032	0.8188	0.7446	0.6246	0.8403	0.7362	0.667	0.6345	0.811	****	0.5053	0.4882	0.4567	0.4579	0.504	0.4773	0.4158	0.3694
PI548271	0.7117	0.7445	0.6773	0.7445	0.6696	0.8749	0.8017	0.6439	0.6492	0.6593	0.6096	0.6904	0.6096	0.5877	0.7612	0.5348	0.6492	0.5999	0.5885	0.6807	0.5999	0.6187	0.6696	0.7784	0.7478	0.8797	0.8376	0.4881	0.5622	0.6541	0.701	0.6878	0.553	0.7065	0.5903	0.7254	0.583	0.4743	0.5438	0.7257	0.6826	****	0.5278	0.4433	0.5291	0.5858	0.5822	0.5873	0.5358
PI518771	0.6931	0.7142	0.6398	0.7357	0.5754	0.7577	0.9808	0.4081	0.557	0.6523	0.539	0.7357	0.557	0.8854	0.6785	0.5754	0.6931	0.4535	0.6017	0.619	0.557	0.593	0.5039	0.7142	0.6246	0.6149	0.6931	0.6202	0.7577	0.6079	0.2739	0.7223	0.4372	0.4987	0.5941	0.6398	0.7331	0.6149	0.7142	0.6113	0.717	0.6391	****	0.5521	0.4178	0.5938	0.5214	0.611	0.5655
PI561701	0.6725	0.6325	0.7223	0.6523	0.6523	0.8267	0.8508	0.6371	0.7142	0.8755	0.5754	0.7357	0.5941	0.6802	0.6678	0.9534	0.557	0.6131	0.4806	0.5303	0.7357	0.6931	0.5941	0.6325	0.761	0.6345	0.6931	0.5821	0.7577	0.4987	0.7357	0.701	0.6325	0.6471	0.539	0.9111	0.7775	0.7388	0.7577	0.5122	0.7837	0.8135	0.5941	****	0.5326	0.4583	0.5267	0.5274	0.555
PI591825	0.744	0.8604	0.6175	0.6299	0.7662	0.8122	0.744	0.5492	0.6802	0.7116	0.7116	0.6802	0.5728	0.7979	0.6134	0.6598	0.5914	0.5914	0.5603	0.6372	0.5914	0.8135	0.6105	0.6105	0.7869	0.7927	0.7662	0.6673	0.7662	0.717	0.8005	0.8215	0.836	0.717	0.7775	0.7864	0.6776	0.6931	0.7662	0.6957	0.7811	0.6365	0.8729	0.6299	****	0.4178	0.5494	0.4398	0.4672
PI643914	0.7142	0.8508	0.8122	0.7802	0.7357	0.7357	0.9534	0.7305	0.7142	0.6131	0.6325	0.8755	0.7357	0.7662	0.8673	0.6131	0.7142	0.7577	0.8601	0.751	0.557	0.7361	0.6523	0.7357	0.6749	0.8429	0.8267	0.6009	0.6523	0.9085	0.6523	0.7223	0.7802	0.7305	0.6325	0.7223	0.8482	0.6749	0.8031	0.7097	0.6853	0.5348	0.5213	0.7802	0.8729	****	0.6704	0.5065	0.4346
PI644045	0.631	0.8418	0.9995	0.6512	0.7936	0.8924	0.8924	0.8121	0.7144	0.7703	0.7936	0.6929	0.7703	0.6185	0.7413	0.6615	0.5918	0.7036	0.6004	0.6726	0.631	0.6205	0.6015	0.7144	0.774	0.6957	0.9458	0.4461	0.6411	0.6984	0.6411	0.8392	0.7144	0.8243	0.7819	0.9995	0.7793	0.6434	0.7589	0.7058	0.7397	0.5409	0.6512	0.6411	0.5989	0.3999	****	0.4534	0.46
PI644046	0.6398	0.744	0.6372	0.5821	0.6398	0.789	0.8122	0.5957	0.6398	0.5914	0.5821	0.7662	0.5821	0.7979	0.7199	0.6299	0.5821	0.5635	0.6603	0.5859	0.7551	0.6292	0.6202	0.5635	0.662	0.6418	0.744	0.5518	0.5821	0.6345	0.6009	0.4901	0.6202	0.5862	0.5454	0.7469	0.9415	0.7927	0.9374	0.5579	0.8776	0.5322	0.4927	0.6398	0.8215	0.6802	0.791	****	0.8661
PI644047	0.6079	0.6775	0.5492	0.6273	0.6079	0.7197	0.8956	0.6931	0.7197	0.5983	0.6571	0.8214	0.5609	0.9322	0.7061	0.6673	0.5794	0.5249	0.5866	0.488	0.7979	0.5783	0.5888	0.5983	0.6697	0.68	0.7197	0.5223	0.5249	0.4934	0.6079	0.4456	0.6079	0.6123	0.5518	0.7498	0.9058	0.8877	0.9896	0.4883	0.9959	0.6239	0.5701	0.5888	0.761	0.8334	0.7766	0.1437	****
PI644053	0.6398	0.6497	0.6175	0.6009	0.5275	0.7331	0.9111	0.7279	0.7551	0.6299	0.6699	0.789	0.6699	0.8215	0.6442	0.701	0.6299	0.5364	0.5603	0.4906	0.8122	0.553	0.5821	0.6497	0.6519	0.6519	0.6905	0.4987	0.5364	0.479	0.6398	0.4901	0.5821	0.6445	0.5454	0.8334	0.8456	0.7811	0.8729	0.5096	0.9985	0.5877	0.5275	0.6009	0.8215	0.7775	0.701	0.1283	0.0792
PI644054	0.6523	0.5941	0.6398	0.6523	0.5213	0.8508	0.8031	0.6775	0.7142	0.9268	0.8508	0.7357	0.6523	0.8604	0.7803	0.6523	0.6523	0.6523	0.6842	0.6611	0.8267	0.6418	0.6725	0.6131	0.8929	0.9321	0.8031	0.8854	0.6523	0.5518	0.6523	0.5821	0.6131	0.6079	0.6725	0.9374	0.7331	0.717	0.8755	0.6648	0.7278	0.7225	0.5754	0.5941	0.6598	0.9534	0.8542	0.5454	0.4648
PI644056	0.7802	0.8267	0.8122	0.8508	0.7802	0.8031	0.9808	0.6879	0.7357	0.6931	0.8031	0.9534	0.8031	0.8854	0.7338	0.6523	0.6931	0.5754	0.695	0.7749	0.8267	0.8043	0.557	0.7802	0.8552	0.7278	0.8508	0.7223	0.8031	0.5609	0.6325	0.7662	0.6131	0.6673	0.6931	0.836	0.8005	0.717	0.9268	0.6538	0.6853	0.7334	0.7142	0.8267	0.6497	0.7142	0.5823	0.701	0.6775
PI644057	0.6131	0.557	0.6598	0.8031	0.5754	0.7357	0.8267	0.6673	0.5754	0.7357	0.4535	0.39	0.4372	0.5821	0.5383	0.8267	0.7142	0.4372	0.6017	0.559	0.6131	0.6931	0.6325	0.6931	0.6853	0.6445	0.5941	0.4927	0.6931	0.5427	0.4868	0.6202	0.6131	0.6879	0.6523	0.5821	0.7775	0.5583	0.7142	0.6217	0.6957	0.5438	0.3597	0.6131	0.701	0.6131	0.6719	0.4927	0.5794
PI644058	0.6802	0.6202	0.7525	0.744	0.6802	0.744	0.6802	0.6958	0.744	0.5635	0.6202	0.7662	0.5821	0.7305	0.8141	0.836	0.6398	0.7223	0.6603	0.6802	0.8122	0.79	0.6202	0.6802	0.7584	0.7252	0.8122	0.5427	0.5821	0.6053	0.6398	0.5701	0.701	0.6545	0.6009	0.8215	0.7636	0.7472	0.789	0.6844	0.7252	0.5783	0.6598	0.6802	0.709	0.744	0.7227	0.6079	0.6247
PI644059	0.5754	0.6523	0.701	0.6131	0.5754	0.8031	0.7357	0.5983	0.6931	0.6325	0.7142	0.6725	0.6131	0.744	0.7225	0.7357	0.5754	0.539	0.6017	0.5786	0.7577	0.5648	0.557	0.557	0.7723	0.761	0.8267	0.6202	0.5941	0.5701	0.5754	0.5821	0.5213	0.7525	0.5754	0.9644	0.8005	0.6545	0.8031	0.5705	0.8188	0.5999	0.539	0.539	0.701	0.7142	0.7144	0.4427	0.432
PI657825	0.4625	0.4709	0.8202	0.6877	0.5231	0.8108	0.7873	0.4915	0.6567	0.5231	0.5054	0.6567	0.5595	0.7731	0.8008	0.7198	0.6465	0.4213	0.4736	0.5097	0.6465	0.6985	0.5231	0.6265	0.7065	0.7736	0.7418	0.654	0.7198	0.5496	0.5054	0.585	0.6465	0.5179	0.6465	0.6851	0.9215	0.7339	0.8228	0.6655	0.8517	0.7398	0.4053	0.5972	0.7731	0.799	0.766	0.5569	0.6163
PI657826	0.789	0.836	0.7749	0.5821	0.7116	0.8604	0.836	0.7279	0.8122	0.6802	0.8005	0.8854	0.9374	0.7305	0.8141	0.7223	0.4758	0.7662	0.6709	0.7252	0.4591	0.7226	0.6398	0.6009	0.622	0.6827	0.7662	0.6879	0.5821	0.7279	0.6802	0.6079	0.8122	0.7388	0.6202	0.8828	0.7749	0.7144	0.8005	0.5932	0.8526	0.7873	0.6905	0.8005	0.7414	0.6202	0.5749	0.8456	0.8676
PI657829	0.6325	0.7357	0.701	0.5941	0.6325	0.8267	0.9008	0.6273	0.7577	0.5039	0.6325	0.8031	0.6725	0.744	0.7338	0.7142	0.539	0.557	0.706	0.6293	0.8267	0.6122	0.6325	0.6131	0.6957	0.6647	0.7142	0.4927	0.539	0.5794	0.5941	0.5275	0.6325	0.709	0.6131	0.8854	0.8482	0.7837	0.8267	0.4751	1.0011	0.6193	0.5754	0.6325	0.8241	0.6523	0.5357	0.1986	0.2218
PI659348	0.7142	0.6931	0.4758	0.7357	0.6325	0.6325	0.7142	0.5888	0.8031	0.6523	0.8267	0.539	0.7142	0.7223	0.596	0.9268	0.8031	0.6325	0.5918	0.7051	0.7802	0.7472	0.6931	0.7142	0.717	0.7723	0.8267	0.8122	0.7357	0.6571	0.6931	0.836	0.8267	0.8956	0.7577	0.8005	0.8122	0.717	0.9268	0.8189	0.7278	0.767	0.7357	0.6931	0.4758	0.7802	0.6512	0.8122	0.6775
PI542393	0.8508	0.5941	0.4427	0.8267	0.6325	0.7142	0.6725	0.6273	0.7357	0.7142	0.7802	0.8031	0.6325	0.8854	0.7923	0.8508	0.6325	0.557	0.8348	0.6719	0.7357	0.7252	0.7357	0.6523	0.7278	0.9189	0.5213	0.7223	0.6725	0.5427	0.6325	0.6398	0.8267	0.7305	0.6725	0.5013	0.9374	0.9058	0.9534	0.6648	0.9058	0.8499	0.7357	0.6931	0.6202	0.7802	1.0618	0.6802	0.6371
PI555464	0.6931	0.6931	0.836	0.8267	0.7357	0.557	0.6725	0.7525	0.6523	0.7577	0.6725	0.5754	0.7142	0.701	0.6364	0.8755	0.6523	0.8755	0.6421	0.5303	0.9534	0.7252	0.7802	0.5941	0.4374	0.5311	0.5039	0.8604	0.5941	0.6984	0.6131	0.789	0.7142	0.8956	0.7802	0.6398	0.8005	0.6749	0.7357	0.733	0.7498	0.8376	0.5941	0.6325	0.8854	0.7357	0.7254	0.6398	0.7414
PI054591	0.9534	0.8508	0.789	0.9534	0.8031	0.7802	0.7357	0.7749	0.7142	0.8755	0.7142	0.9808	0.7577	0.789	0.8044	0.8508	0.8508	0.7577	0.5534	0.7393	0.7577	0.7252	0.8031	0.7577	0.9869	0.8676	0.6131	0.6398	0.6725	0.7414	0.6931	0.6398	0.8267	0.8214	0.8031	1.0354	0.3349	0.3151	0.4372	0.6323	0.8676	0.767	0.6523	0.7802	0.8482	0.7577	0.8295	0.8122	0.8578
PI079693	0.7802	0.8267	0.836	0.8755	0.9268	0.6325	0.7357	0.7979	0.7357	0.6931	0.6131	0.6931	0.7142	0.701	0.7452	0.9008	0.6725	0.6931	0.7509	0.7749	0.9008	0.7811	0.6325	0.6725	0.6957	0.8929	0.8267	0.836	0.8508	0.7864	0.7802	0.9374	0.9008	0.9482	0.9268	0.9111	0.8729	0.807	0.8755	0.7448	0.9058	1.0102	0.9008	0.6523	0.8241	0.8031	0.7254	0.9374	0.9618
PI088788	0.8828	0.6879	0.6958	0.7636	0.6984	0.8334	0.7636	0.7037	0.6673	0.8334	0.8096	0.8214	0.709	0.6958	0.8365	0.8214	0.7525	0.7864	0.7457	0.7636	0.709	0.9444	0.7525	0.6673	0.7446	0.8749	0.6471	0.6853	0.7197	0.7472	0.709	0.5223	0.9215	0.7472	0.7749	0.7279	0.8676	0.79	0.7305	0.5117	0.7446	0.8142	0.7525	0.8455	0.761	0.8702	0.9269	0.7837	0.8403
PI090763	0.8702	0.7979	0.7837	0.8096	0.7979	0.6775	0.7414	0.5021	0.5794	0.6273	0.6175	0.8455	0.8214	0.6853	0.7516	0.6273	0.9215	0.7525	0.6165	0.5933	0.5794	0.835	0.5161	0.7979	0.6493	0.6293	0.8214	0.6445	0.7414	0.7927	0.6571	0.807	0.7197	0.6319	0.5701	0.761	0.807	0.7785	0.709	0.606	0.5904	0.7847	0.5794	0.6673	0.717	0.5888	0.748	0.6749	0.7927
PI091138	0.8241	0.7223	0.8096	0.744	0.7662	0.8729	0.9242	0.7723	0.8241	0.6598	0.8005	0.8854	0.9508	0.7636	0.7426	0.7116	0.7551	0.789	0.7954	0.6478	0.7223	0.5622	0.701	0.8005	0.7037	0.7037	0.7662	0.6673	0.6009	0.6545	0.7116	0.7197	0.6905	0.8429	0.6398	0.8828	0.8096	0.7252	0.744	0.4108	0.7811	0.8722	0.6497	0.7775	0.8456	0.701	0.8516	0.6776	0.7498
PI232991	0.6325	0.6931	0.5454	0.6131	0.6131	0.5754	0.7142	0.5701	0.7357	0.6523	0.6931	0.7142	0.7142	0.7662	0.5764	0.7577	0.6725	0.5941	0.5918	0.5885	0.8267	0.6318	0.6325	0.6725	0.5583	0.5862	0.7142	0.5635	0.7142	0.5794	0.6725	0.7662	0.6325	0.7305	0.6131	0.6905	0.744	0.717	0.8031	0.6538	0.8552	0.68	0.7142	0.7802	0.6497	0.7577	0.6823	0.6598	0.6371
PI250844	0.8508	0.7357	0.701	0.7802	0.6131	0.7357	0.8031	0.6879	0.9534	0.6725	0.7142	0.8031	0.7357	0.6398	0.7225	0.8267	0.6931	0.6523	0.7282	0.619	0.6523	0.7361	0.7357	0.7142	0.761	0.7953	0.8755	0.6202	0.8508	0.6175	0.5941	0.6802	0.6725	0.709	0.557	0.9508	0.9374	0.761	0.9008	0.6758	0.9189	0.8749	0.8267	0.7802	0.8982	0.6325	0.7936	0.789	0.7197
PI371611	0.7142	0.6931	0.789	0.7577	0.6931	0.557	0.6931	0.7749	0.539	0.9268	0.6131	0.8508	0.6725	0.9644	0.6678	0.7142	0.7357	0.6325	0.6842	0.4401	0.7357	0.6418	0.7577	0.7577	0.4456	0.5401	0.5039	0.6202	0.5039	0.5518	0.539	0.7223	0.5941	0.7305	0.7142	0.51	0.8482	0.8308	0.8755	0.6009	0.7837	0.8135	0.6325	0.7357	0.8604	0.8508	0.8542	0.6009	0.5701
PI404153	0.9242	0.6905	0.5518	0.7116	0.789	0.701	0.7331	0.5311	0.5914	0.7662	0.9242	1.0208	0.8241	1.0779	0.96	0.5728	0.7775	0.7116	0.6603	0.7024	0.6398	0.7335	0.5635	0.7331	0.6827	0.7472	0.9111	0.8215	0.6202	0.717	0.5364	0.7414	0.6497	0.5768	0.7223	0.7525	0.6471	0.7037	0.8122	0.7422	0.6931	0.6773	0.6699	0.8982	0.5983	0.701	0.7677	0.7636	0.6647
PI404198A	0.8096	0.7305	0.6853	0.8214	0.8702	0.8334	0.8578	0.6123	0.8334	0.7305	0.9618	0.7749	0.7636	0.8429	0.9018	0.6775	0.8334	0.709	0.7118	0.7458	0.6879	0.8597	0.6273	0.7197	0.7118	0.8377	0.6471	0.9189	0.7979	0.7037	0.6775	0.7723	0.8578	0.6931	0.709	0.8308	0.987	0.9006	0.8956	0.716	0.6194	0.7393	0.8096	0.8828	0.6149	0.7305	0.7883	0.8188	0.7811
PI437126A	0.8755	0.7142	0.8604	0.7577	0.7577	0.6523	0.6725	0.6673	0.6131	0.6725	0.6523	0.8755	0.6523	0.9111	0.8804	0.6523	0.7142	0.7357	0.717	0.6939	0.7577	0.8043	0.6523	0.7802	0.8802	0.8802	0.9008	0.8005	0.6725	0.8828	0.6325	0.8122	0.8755	0.7305	1.009	0.8005	0.7223	0.6749	0.9008	0.8189	0.7953	0.7557	0.9008	0.7357	0.4509	0.6931	0.7589	0.789	0.8578
PI437127B	0.6905	0.7223	0.9348	0.6009	0.6398	0.7331	0.5914	0.7279	0.6699	0.8854	0.7116	0.789	0.8482	0.9085	0.8265	0.6699	0.6497	0.701	0.7483	0.7367	0.6802	0.8376	0.744	0.7116	0.8282	0.6723	1.0208	0.7197	0.7662	0.6958	0.7116	0.6776	0.6299	0.6445	0.6802	0.8956	0.7979	0.7472	0.7662	0.588	0.593	0.7531	0.8005	0.8005	0.5888	0.789	0.8516	0.7414	0.8188
PI437654	0.9008	0.7802	0.6398	0.7357	0.6725	0.6131	0.6725	0.6673	0.5754	0.6523	0.6931	0.8267	0.8508	0.8604	0.8044	0.557	0.8031	0.5754	0.6842	0.6398	0.6931	0.8649	0.557	0.6931	0.7063	0.807	0.7577	0.8729	0.6325	0.7414	0.6725	0.6802	0.8031	0.709	0.8031	0.5544	0.6598	0.6545	0.7802	0.6217	0.6445	0.767	0.7357	0.8031	0.6598	0.7142	0.7936	0.789	0.7864
PI438183	0.744	0.836	0.709	0.701	0.7223	0.7223	0.9374	0.5675	0.6398	0.701	0.5821	0.7331	0.6802	0.709	0.7659	0.8854	0.6009	0.6009	0.7034	0.6693	0.744	0.68	0.6598	0.6598	0.6827	0.6723	0.789	0.5518	0.7223	0.7064	0.7223	0.7979	0.701	0.7388	0.701	0.7305	0.8956	0.7697	0.9111	0.7014	0.6775	0.6118	0.6202	0.744	0.7197	0.6398	0.6385	0.6471	0.6853
PI438498	0.8982	0.789	0.6372	0.7662	0.5821	0.7116	0.7551	0.7498	0.6497	0.8854	0.8482	0.789	0.6699	0.7197	0.7199	0.6105	0.7331	0.789	0.6924	0.6913	0.51	0.8749	0.744	0.7775	0.7811	0.8403	0.6598	0.7197	0.7662	0.7064	0.7116	0.6372	0.7775	0.5492	0.5454	0.7305	0.7305	0.6026	0.8122	0.6512	0.6827	0.6466	0.6905	0.6699	0.6776	0.701	0.8148	0.7197	0.7837
PI475822A	0.9268	0.8031	0.7662	0.8031	0.6931	0.6725	0.9268	0.5888	0.9008	0.8031	0.9008	1.1304	0.8755	0.836	0.8044	0.7142	0.6725	0.8267	0.7282	0.6719	0.9008	0.9429	0.5941	0.6931	0.8308	0.7953	1.0678	0.8482	0.6725	0.7749	0.7357	0.7662	0.6725	0.5701	0.5754	0.9782	0.8604	0.807	0.7802	0.6758	0.5675	0.767	0.8031	0.7142	0.789	0.6931	0.7589	0.6802	0.6879
PI567209B	0.7551	0.9111	0.9085	0.836	0.789	0.7116	0.8482	0.7064	0.7331	0.789	0.8482	0.836	0.7331	0.9348	0.5546	0.7116	0.8005	0.8122	0.7256	0.5859	0.789	0.7118	0.7223	0.8241	0.6931	0.7144	0.701	0.8334	0.9374	0.807	0.7775	0.9896	0.7775	0.7064	0.744	0.8096	0.9618	0.9163	0.789	0.7071	0.6418	0.911	0.6699	0.5914	0.7864	0.8604	0.8269	0.8096	0.8429
PI166028	0.9782	1.0502	0.8334	0.744	0.9922	0.7551	0.7775	0.7064	0.8482	0.6202	1.0354	1.0208	1.096	0.9618	0.891	0.7116	0.8729	0.6398	0.8835	0.9426	0.8604	0.9006	0.744	0.7775	0.8903	0.7037	0.8122	0.8828	0.836	0.8929	0.7775	0.8578	0.9242	0.8188	0.7223	0.7749	0.7979	0.7252	0.8854	0.7304	0.5108	0.8472	0.9242	1.096	0.8096	0.744	0.8392	0.8096	0.9322
PI171451	0.6699	0.7223	0.8956	0.789	0.7331	0.701	0.8122	0.6749	0.6398	0.789	0.7116	0.8604	0.789	0.8215	0.7312	0.6009	0.8241	0.7662	0.9515	0.7137	0.744	0.5904	0.7662	0.7662	0.7584	0.7927	0.8482	0.5518	0.5728	0.8552	0.6202	0.7749	0.7775	0.9322	0.8729	0.6673	0.8828	0.7697	0.7662	0.6191	0.8044	0.7644	0.5821	0.8241	0.8334	0.4427	0.6284	0.7305	0.8429
PI212604	1.0354	0.8604	0.9085	0.9374	0.8122	0.7551	1.0652	0.6647	0.9242	0.701	0.8005	0.836	0.8982	0.7414	0.6338	0.5914	0.9242	0.701	0.8322	0.6164	0.789	0.8499	0.6802	0.6905	0.7927	0.8403	0.8122	0.6572	0.701	0.7064	0.7775	0.8096	0.8241	0.6445	0.744	0.7749	0.7979	0.7472	0.9111	0.7786	0.5108	0.8472	0.7331	0.7116	0.6776	0.8604	0.7563	0.7636	0.761
PI212605	0.8122	0.701	0.7749	0.6009	0.6202	0.8854	0.8854	0.5957	0.6598	0.3797	0.6202	0.8854	0.6009	0.8456	0.6759	0.6398	0.51	0.6398	0.7034	0.7024	0.8122	0.6696	0.6009	0.6009	0.8282	0.7927	0.789	0.4565	0.6598	0.7498	0.701	0.709	0.701	0.6345	0.701	0.8334	0.7525	0.622	0.701	0.6732	0.8162	0.5367	0.6009	0.789	0.7979	0.6802	0.745	0.4648	0.5862
PI219698	0.789	0.8982	0.9618	0.8122	0.9644	0.7551	0.8005	0.7498	0.7551	0.836	0.9374	0.8604	0.8122	0.8578	0.5172	0.6299	0.836	0.7662	0.6292	0.6267	0.6802	0.6905	0.6202	0.8005	0.5742	0.7362	0.7775	0.8578	0.9782	0.8308	0.7775	0.8828	0.701	0.7953	0.5821	0.8215	0.7197	0.622	0.7116	0.7014	0.622	0.6567	0.7223	0.8729	0.7979	0.6105	0.7563	0.8956	1.0753
PI222397	1.038	0.8755	0.7662	0.7802	0.9008	0.7577	0.8031	0.6471	0.6325	0.8267	0.9534	0.9534	0.9268	0.9644	0.8167	0.6325	0.7802	0.7357	0.695	0.751	0.8267	0.7472	0.6325	0.7142	0.6957	0.7837	0.7802	0.9644	0.9268	0.7864	0.6523	0.744	0.6725	0.7305	0.7142	0.8482	0.701	0.6749	0.7802	0.6538	0.6345	0.767	0.7577	0.9808	0.7551	0.8031	0.9877	0.836	0.9085
PI269518C	0.9508	0.7662	0.8334	0.8122	0.9111	0.7331	0.7116	0.6445	0.7116	0.744	1.0652	0.7662	0.8982	0.7864	0.6977	0.6699	0.8005	0.7662	0.5892	0.6913	0.7223	0.7557	0.701	0.7551	0.7362	0.9985	0.8122	1.0476	0.9922	0.7498	0.7551	0.9618	0.6905	0.7279	0.6802	0.8956	0.5888	0.5649	0.6598	0.7786	0.5649	0.5973	0.7116	0.9242	0.8334	0.6398	0.8642	0.9085	1.045
PI346309	0.709	0.7525	0.5957	0.8455	0.7979	0.6879	0.7525	0.7927	0.8455	1.0038	0.7749	0.6273	0.6273	0.6958	0.6312	0.8702	0.7305	0.8214	0.8809	0.6776	0.7979	0.8109	0.8956	0.6673	0.8017	0.8877	0.7305	0.8552	0.6673	0.7811	0.7979	0.6545	0.7749	0.8403	0.7749	0.8676	0.7388	0.7118	0.7305	0.6486	0.7785	0.7964	0.8455	0.6673	0.8188	0.7525	0.8872	0.8552	0.8282
PI371607	0.7116	0.7662	0.8828	0.7662	0.701	0.8482	0.7551	0.8802	0.8241	0.8122	0.7551	0.701	0.8005	0.6776	0.6867	0.6905	0.9242	0.7662	0.6603	0.6478	0.6398	0.6594	0.744	0.8241	0.7144	0.6931	1.0502	0.5609	0.6598	0.717	0.8005	0.8578	0.6497	0.8429	0.7223	0.7525	0.8456	0.7037	0.8122	0.7663	0.6931	0.3742	0.8241	0.8241	0.7525	0.701	0.6589	0.6984	0.7279
PI437126C	0.7723	0.9189	0.9566	0.8929	0.7498	0.9592	1.0301	0.7446	0.9456	0.807	0.761	0.5957	0.7063	0.622	0.5304	0.6749	0.7498	0.8308	0.5742	0.5463	0.5401	0.7011	0.7388	0.7723	0.667	0.6774	0.7953	0.593	0.717	0.7446	0.807	0.7584	0.6957	0.7446	0.7388	0.8162	0.8903	0.6985	0.8676	0.7429	0.7644	0.6931	0.7837	0.7837	0.5742	0.7278	0.501	0.7697	0.8624
PI462312	0.9008	0.9268	0.7662	0.8031	0.8031	0.9268	1.2321	0.7305	0.8267	0.5754	0.5941	0.8755	0.7142	0.8122	0.7803	0.7142	0.6523	0.7357	0.8101	0.7629	0.7142	0.7361	0.6725	0.7577	0.807	0.7723	0.8508	0.5275	0.7142	0.7197	0.8031	0.789	0.8755	0.9215	0.7357	0.8854	0.9242	0.7388	0.8031	0.6983	0.8929	0.7784	0.7577	0.7142	0.7551	0.6523	0.5918	0.701	0.6775
PI486328	0.5249	0.7525	0.7498	0.6079	0.6079	0.7864	0.8828	0.5649	0.6571	0.6673	0.5609	0.6471	0.5794	0.7953	0.5908	0.6775	0.5983	0.3396	0.6472	0.5537	0.6079	0.6366	0.5518	0.6175	0.7446	0.8749	0.7979	0.4875	0.7305	0.5285	0.5983	0.7498	0.5794	0.7037	0.6879	0.7388	0.6958	0.5904	0.7979	0.5957	0.8017	0.4855	0.4731	0.5794	0.6247	0.6079	0.5582	0.5311	0.6519
PI567203	0.6338	0.6238	0.8419	0.7063	0.6438	0.7281	0.6238	0.6235	0.5945	0.8081	0.7391	0.9485	0.8445	1.0467	0.7324	0.585	0.8822	0.8201	0.7855	0.6056	0.7846	0.6798	0.8322	0.8569	0.5867	0.7312	0.9485	0.8296	1.0493	0.7339	0.7616	0.8669	0.6238	0.7678	0.8695	0.6513	0.8925	0.849	0.9762	0.8263	0.9203	0.8437	0.7281	0.9214	0.6668	0.7963	0.9479	0.8925	0.9432
PI323278	0.8982	0.9374	0.8578	0.6802	0.8854	0.8241	0.7116	0.6749	0.6299	0.836	0.6905	0.836	0.8729	0.8578	0.7199	0.7116	0.7116	0.836	0.7256	0.6372	0.6398	0.5904	0.836	0.6105	0.6123	0.5465	0.8122	0.5338	0.7223	0.7837	0.6497	0.7636	0.7331	0.7279	0.744	0.6776	0.6776	0.6827	0.7662	0.7663	0.9703	0.6773	0.6699	0.6699	0.6984	0.744	0.6797	0.6984	0.7498
PNR791	0.4591	0.5635	0.7414	0.6802	0.5544	0.6398	0.6802	0.5537	0.7223	0.7331	0.701	0.6105	0.6202	0.6879	0.5451	0.7662	0.701	0.5454	0.72	0.6215	0.9782	0.6194	0.701	0.701	0.6931	0.7584	0.6398	0.7979	0.6398	0.5135	0.4927	0.6572	0.5275	0.5768	0.744	0.8456	0.8096	0.865	0.8854	0.7422	0.8903	0.7091	0.6598	0.7223	0.9618	0.9374	0.8516	0.6175	0.5401
A6786	0.7802	0.7802	0.789	0.8755	0.7357	0.6725	0.7142	0.6673	0.539	0.7802	0.6131	0.7142	0.7577	0.9111	0.529	0.7142	0.7802	0.5941	0.695	0.4842	0.6131	0.6826	0.6131	0.6523	0.2938	0.5583	0.5941	0.6202	0.6931	0.5701	0.6725	0.7662	0.6325	0.709	0.6725	0.3645	0.7775	0.761	0.8267	0.7097	0.761	0.6904	0.5754	0.7357	0.6802	0.8267	0.8054	0.6598	0.6879
Ajmeri	0.5204	0.5384	0.6311	0.6238	0.4431	0.9623	0.8569	0.6087	0.7503	0.8081	0.5755	0.6956	0.5204	0.6311	0.6654	0.654	0.685	0.6042	0.6984	0.7092	0.5568	0.7454	0.6438	0.7281	0.7038	0.8002	0.685	0.5089	0.6338	0.7228	0.7391	0.7704	0.685	0.7119	0.773	0.8669	0.8419	0.8243	0.8445	0.6353	0.7943	0.6408	0.654	0.6746	0.6984	0.6746	0.6638	0.6311	0.6087
Faisal	0.9644	0.9374	0.7749	0.8122	0.8604	0.7662	0.836	0.6749	0.789	0.8122	0.789	0.744	0.836	0.8215	0.6134	0.9374	0.744	0.7662	0.6191	0.6478	0.701	0.79	0.8122	0.7662	0.9566	0.7472	0.8854	0.7305	0.9374	0.7388	0.8604	0.7749	0.789	0.717	0.5821	0.8828	0.6079	0.5465	0.5821	0.6404	0.9032	0.7873	0.789	0.6802	0.7197	0.9374	0.9029	0.6673	0.717
==========	=======	=============	==========	=======	==========	==========	=============	=======	==========	==========	==========	==========	==========	==========	==========	==========	==========	==========	==========	==========	==========	==========	==========	==========	==========	==========	==========	==========	==========	==========	==========	==========	==========	==========	==========	==========	==========	==========	==========	==========	==========	==========	==========	==========	==========	==========	==========	==========	==========
Nei's gene	tic ide	ntity (above	diagonal)	and gen	etic dista	nce (below	diagonal).
[truncated: 47 more columns]
